# Supplementary material for: Drug Repurposing against KRAS Mutant G12C: A Machine Learning, Molecular Docking, and Molecular Dynamics Study
Source: Int J Mol Sci. 2022 Dec 30;24(1):669. doi: 10.3390/ijms24010669 (PMC9821013; doi:10.3390/ijms24010669)
Supplement: Supplementary file 1 [file ijms-24-00669-s001.zip]

Archive with 1 entries (1 files):
- ijms-2097117-supplementary.pdf
